# Supplementary material for: miR-221/222-3p act as potential circulating factors in heart failure to stimulate cancer progression
Source: Front Oncol. 2026 Jan 12;15:1615422. doi: 10.3389/fonc.2025.1615422 (PMC12832461; doi:10.3389/fonc.2025.1615422)
Supplement: Supplementary file 2 [file Table1.xlsx]

## Sheet: Sheet1
CCK8
Control+HT29	HF serum+HT29	HF serum+HT29+miR-221 inhibitor	HF serum+HT29+miR-222 inhibitor
29.9726	33.4602	25.8757	23.5
33.1814	31.5806	25.582	21.3851
31.9703	36.5063	21.1388	28.4337
26.6945	31.8939	23.7556	22.145
23.0551	36.8397	29.989	26.7518
21.7184	35.3658	22.0141	24.0042
Proliferation rate of Edu
Control+HT29	HF serum+HT29
0.458333	0.575
0.421053	0.617647
0.473684	0.636364
0.428571	0.595745
Relative miR-221/222-3p expression (Fold of Con)
miR222			miR221
Control	HF serum		Control	HF serum
1.98925	3.09275		0.223563	76.7496
1.28838	1.03686		0.598222	68.2183
0.390183	14.9861		3.13563	61.5528
1.5431	2.78788		2.38461	3.37916
1.04186	5.51171		1.33176	4.27719
0.348485	3.18767		1.15402	2.15347
1.78489	7.22251		0.611319	10.5561
0.694691	5.63511		0.319377	10.1495
0.542531	8.2885		1.65864	20.7734
2.65328	5.07278		1.88775	4.77886
Relative miR-221/222-3p expression (Fold of Con)
miR222			miR221
Control+HT29	HF serum+HT29		Control+HT29	HF serum+HT29
1.0088	2.4881		1.01372	1.41707
1.00371	11.6661		1.00055	1.72159
1.00154	3.07981		1.01522	1.5306
1.00621	6.26899		1.00539	1.56679
1.00713	3.23479		1.01443	1.5379
1.00609	5.39881		1.0279	1.30135
