# Supplementary material for: miR-221/222-3p act as potential circulating factors in heart failure to stimulate cancer progression
Source: Front Oncol. 2026 Jan 12;15:1615422. doi: 10.3389/fonc.2025.1615422 (PMC12832461; doi:10.3389/fonc.2025.1615422)
Supplement: Supplementary file 3 [file Table2.xlsx]

## Sheet: Raw data of patients
ID	sex	age	NTproBNP	Types of HF	BMI	SystolicBP	DisystolicBP	WBC	RBC	ALB	LVEF_A
1	2	58	90	0	29.7211	141	63	6.77	4.34	38.4	0.68
2	2	77	94	0	28.1337	130	84	6.34	4.69	38	0.76
3	1	73	68	0	21.8776	103	70	8.58	4.29	36.9	0.66
4	1	56	67	0	31.2452	112	60	6.14	5.25	38.6	0.8
5	1	58	#NULL!	0	25.2595	159	80	7.77	4.24	35.8	0.7
6	2	32	74	0	21.3382	121	68	7.33	3.94	43.5	0.59
7	2	72	71	0	23.6128	140	66	7.08	4.18	39.4	0.71
8	1	56	48	0	26	127	54	5.91	4.92	39.4	0.69
9	1	70	58	0	25.0995	130	80	5.68	4.03	36.7	0.77
10	1	57	71	0	25.7959	112	60	6.14	5.25	38.6	0.8
11	1	66	19880	1	23.3234	154	77	10.6	4.72	34.8	0.32
12	1	60	2620	1	22.8571	97	65	6.18	3.91	30.9	0.39
13	1	69	1460	1	27.2392	137	81	5.65	4.97	43	0.35
14	1	83	16300	1	27.2392	118	90	5.79	4.12	34.7	0.35
15	1	58	1180	1	24.1633	160	95	5.27	4.85	34.3	0.33
16	2	75	1720	1	24.977	106	73	6.67	4.84	35.4	0.38
17	1	83	1410	1	25.3155	148	81	6.88	4.53	35.8	0.33
18	1	65	3220	1	23.4509	113	71	4.89	3.87	39	0.32
19	1	74	5530	1	18.4911	106	79	7.02	3.98	36	0.26
20	2	67	2990	1	15.625	116	69	3.49	4.3	41.9	0.29
